# Supplementary material for: Secure base effect in former shelter dogs and other family dogs: Strangers do not provide security in a problem-solving task
Source: PLoS One. 2021 Dec 22;16(12):e0261790. doi: 10.1371/journal.pone.0261790 (PMC8694447; doi:10.1371/journal.pone.0261790)
Supplement: S2 File — (XLSX) [file pone.0261790.s002.xlsx]

## Sheet: experiment1
id	sex	breed	age	group	partner	condition	order_condition	prop_manipulation	prop_close_experimenter	prop_close_partner	prop_close_door	prop_exploration	age_adoption
Ada	f	Mudi Mix	6	shelter	stranger	encourag	1	0.317333	0.01	0.25	0.076	0.354	3-4years
Ada	f	Mudi Mix	6	shelter	stranger	silent	2	0.00933333	1e-20	0	0.974667	0.094	3-4years
Ada	f	Mudi Mix	6	shelter	owner	encourag	3	0.939333	0.076	0.116	0	0.058	3-4years
Ada	f	Mudi Mix	6	shelter	owner	silent	4	0.0413333	0.0586667	0	0	0.01	3-4years
Aideen	f	German Shepherd	10	family	stranger	silent	1	0.463333	0.134667	0.135333	0.038	0.436667	0-3months
Aideen	f	German Shepherd	10	family	stranger	encourag	2	0.626667	0.092	0.351333	0.0133333	0.3	0-3months
Aideen	f	German Shepherd	10	family	owner	silent	3	0.0986667	0.776	0.0133333	0.172667	0.297333	0-3months
Aideen	f	German Shepherd	10	family	owner	encourag	4	0.563333	0.00533333	0.477333	0.01	0.263333	0-3months
Aimee	f	Terrier mix	4	family	stranger	silent	1	0.0126667	0.038	0.0213333	0.469333	0.218	0-3months
Aimee	f	Terrier mix	4	family	owner	silent	2	0.028	0.022	0.111333	0.0453333	0.400667	0-3months
Aimee	f	Terrier mix	4	family	stranger	encourag	3	0.0146667	0.0866667	0.246667	0.084	0.353333	0-3months
Aimee	f	Terrier mix	4	family	owner	encourag	4	0.47	1e-22	0	0.00733333	0.294667	0-3months
Aki	f	Boxer	3	family	owner	encourag	1	0.585333	0.0646667	0.0486667	0	0.104	0-3months
Aki	f	Boxer	3	family	stranger	encourag	2	0.159333	1e-29	0.136667	0	0.08	0-3months
Aki	f	Boxer	3	family	owner	silent	3	0.886667	1e-33	0	0	0.00133333	0-3months
Aki	f	Boxer	3	family	stranger	silent	4	0.161333	0.012	0.078	0.0226667	0.0393333	0-3months
Allie	f	Greyhound	1	family	stranger	silent	1	0.159333	0.016	0.289333	0.253333	0.26	0-3months
Allie	f	Sighthound	1	family	owner	encourag	2	0.066	0.170667	0.305333	0.0486667	0.111333	0-3months
Allie	f	Sighthound	1	family	owner	silent	3	0.756667	0.0393333	0.042	0.048	0.0686667	0-3months
Allie	f	Sighthound	1	family	stranger	encourag	4	0.006	0.152667	0.604	0.107333	0.026	0-3months
Anny	f	Swiss mountain dog mix	1	family	stranger	encourag	1	0.506	0.0133333	0.104	0.008	0.418	0-3months
Anny	f	Swiss mountain dog mix	1	family	owner	encourag	2	0.587333	0.096	0.0993333	0.00933333	0.334667	0-3months
Anny	f	Swiss mountain dog mix	1	family	stranger	silent	3	0.472	0.0946667	0.554	0.178667	0.359333	0-3months
Anny	f	Swiss mountain dog mix	1	family	owner	silent	4	0.407333	0.243333	0.144667	0.00866667	0.259333	0-3months
Anton	m	Dachshund	1	family	owner	encourag	1	0.944667	1e-29	0.106	0.00933333	0.05	0-3months
Anton	m	Dachshund	1	family	stranger	encourag	2	0.953333	0.0293333	0	0	0.044	0-3months
Anton	m	Dachshund	1	family	stranger	silent	3	0.385333	0.217333	0.206667	0.155333	0.443333	0-3months
Anton	m	Dachshund	1	family	owner	silent	4	0.992667	1e-33	0.262	0	0.00266667	0-3months
Baci	m	Portuguese sheepdog	3	family	stranger	encourag	1	0.807333	0.082	0.378	0.00266667	0.154	0-3months
Baci	m	Portuguese sheepdog	3	family	stranger	silent	2	0.628	0.376	0.453333	0.0153333	0.0473333	0-3months
Baci	m	Portuguese sheepdog	3	family	owner	silent	3	0.984667	1e-30	0.006	0	0.0126667	0-3months
Baci	m	Portuguese sheepdog	3	family	owner	encourag	4	0.896667	1e-34	0.555333	0	0.0626667	0-3months
Basti	m	Pointer mix	2	shelter	stranger	silent	1	0.832	0.411333	0.138667	0.0113333	0.146667	1-2years
Basti	m	Pointer mix	2	shelter	owner	encourag	2	0.106667	0.0973333	0.679333	0.51	0.82	1-2years
Basti	m	Pointer mix	2	shelter	owner	silent	3	0.552667	1e-28	0.354	0.324667	0.442	1-2years
Basti	m	Pointer mix	2	shelter	stranger	encourag	4	0.00466667	0.0193333	0.924667	0.772667	0.800667	1-2years
Berti	m	Dachshund	4	family	stranger	silent	1	0.315333	0.138	0.174667	0.342	0.435333	0-3months
Berti	m	Dachshund	4	family	stranger	encourag	2	0.052	0.641333	0	0.748667	0.799333	0-3months
Berti	m	Dachshund	4	family	owner	encourag	3	0.826667	0.0933333	0.156667	0.00733333	0.140667	0-3months
Berti	m	Dachshund	4	family	owner	silent	4	0.990667	1e-33	0	0	0.002	0-3months
Calimero	m	American Staffordshire mix	9	shelter	owner	silent	1	0.993333	1e-25	0.138667	0	0.00666667	6-10years
Calimero	m	American Staffordshire mix	9	shelter	owner	encourag	2	0.678	0.169333	0.0546667	0.038	0.122667	6-10years
Calimero	m	American Staffordshire mix	9	shelter	stranger	encourag	3	0.845333	1e-35	0	0.064	0.0446667	6-10years
Calimero	m	American Staffordshire mix	9	shelter	stranger	silent	4	0.711333	0.266667	0.01	0.086	0.0733333	6-10years
Chucky	m	Terrier mix	5	shelter	owner	encourag	1	0.0506667	0.028	0.693333	0.144667	0.522667	1-2years
Chucky	m	Terrier mix	5	shelter	owner	silent	2	0.0593333	0.0226667	0.871333	0.519333	0.616	1-2years
Chucky	m	Terrier mix	5	shelter	stranger	silent	3	0.002	0.221333	0.470667	0.74	0.737333	1-2years
Chucky	m	Terrier mix	5	shelter	stranger	encourag	4	1e-29	0.092	0.544667	0.278667	0.455333	1-2years
Dany	m	Labrador	4	shelter	stranger	silent	1	0.551333	1e-31	0.012	0.306	0.236667	NA
Dany	m	Labrador	4	shelter	owner	silent	2	0.338667	0.138667	0.096	0.341333	0.347333	NA
Dany	m	Labrador	4	shelter	owner	encourag	3	0.15	1e-35	0.5	0.0346667	0.0293333	NA
Dany	m	Labrador	4	shelter	stranger	encourag	4	0.00466667	0.006	0.0606667	0.722667	0.296667	NA
Emil	m	Flat coated retriever	4	family	stranger	silent	1	0.89	0.250667	0.0653333	0	0.004	0-3months
Emil	m	Flat coated retriever	4	family	owner	silent	2	0.933333	0.508667	0.0606667	0	0.05	0-3months
Emil	m	Flat coated retriever	4	family	owner	encourag	3	0.994667	0.406	0.399333	0	0.000666667	0-3months
Emil	m	Flat coated retriever	4	family	stranger	encourag	4	0.994667	0.342667	0	0	0.000666667	0-3months
Fanni	f	Border Collie mix	6	family	stranger	encourag	1	0.494667	0.0173333	0.543333	0.0213333	0.128667	0-3months
Fanni	f	Border Collie mix	6	family	stranger	silent	2	0.022	0.0453333	0.912667	0.808667	0.410667	0-3months
Fanni	f	Border Collie mix	6	family	owner	encourag	3	0.651333	0.0433333	0.0253333	0.012	0.0953333	0-3months
Fanni	f	Border Collie mix	6	family	owner	silent	4	0.072	1e-28	0.771333	0	0.0326667	0-3months
Flecki	f	American Staffordshire mix	8	family	owner	silent	1	0.113333	0.046	0.613333	0.544667	0.137333	0-3months
Flecki	f	American Staffordshire mix	8	family	owner	encourag	2	0.516667	1e-30	0.0946667	0	0.106	0-3months
Flecki	f	American Staffordshire mix	8	family	stranger	encourag	3	0.244	0.0186667	0.534	0.01	0.0733333	0-3months
Flecki	f	American Staffordshire mix	8	family	stranger	silent	4	0.106	1e-34	0.123333	0.500667	0.162667	0-3months
Frodo	m	Terrier mix	2	shelter	stranger	encourag	1	0.78	0.0113333	0.258667	0	0.117333	1-2years
Frodo	m	Terrier mix	2	shelter	owner	encourag	2	0.164667	0.0286667	0.286667	0.142	0.247333	1-2years
Frodo	m	Terrier mix	2	shelter	owner	silent	3	0.558	0.0633333	0.303333	0.144	0.300667	1-2years
Frodo	m	Terrier mix	2	shelter	stranger	silent	4	0.991333	1e-36	0	0	0.00133333	1-2years
Gina	f	Giant Schnauzer mix	6	shelter	stranger	silent	1	0.0406667	0.0366667	0.0333333	0.0566667	0.128	4-6years
Gina	f	Giant Schnauzer mix	6	shelter	stranger	encourag	2	0.056	0.0133333	0.622	0.0846667	0.323333	4-6years
Gina	f	Giant Schnauzer mix	6	shelter	owner	silent	3	0.0813333	1e-27	0.906	0.142667	0.272667	4-6years
Gina	f	Giant Schnauzer mix	6	shelter	owner	encourag	4	0.767333	0.03	0.589333	0.032	0.226	4-6years
Haly	f	Jack Russell terrier	6	family	owner	silent	1	0.0766667	0.0893333	0.428	0.3	0.374667	3-6months
Haly	f	Jack Russell terrier	6	family	stranger	encourag	2	0.18	0.146667	0.164667	0.323333	0.47	3-6months
Haly	f	Jack Russell terrier	6	family	stranger	silent	3	0.0193333	0.431333	0	0.354	0.506	3-6months
Haly	f	Jack Russell terrier	6	family	owner	encourag	4	0.386	0.205333	0.374667	0.00466667	0.244667	3-6months
Higgs	m	Duck tolling retriever	4	family	stranger	encourag	1	0.889333	0.0773333	0.442	0.03	0.0806667	0-3months
Higgs	m	Duck rolling retriever	4	family	owner	silent	2	0.968	0.0193333	0	0.00266667	0.0233333	0-3months
Higgs	m	Duck rolling retriever	4	family	stranger	silent	3	0.139333	0.0966667	0.0673333	0.04	0.116	0-3months
Higgs	m	Duck rolling retriever	4	family	owner	encourag	4	0.961333	0.124	0.214	0.000666667	0.0306667	0-3months
Iri	f	Husky mix	6	shelter	owner	silent	1	0.134667	0.103333	0.741333	0.317333	0.239333	4-6years
Iri	f	Husky mix	6	shelter	stranger	silent	2	0.000666667	0.583333	0.331333	0.374	0.327333	4-6years
Iri	f	Husky mix	6	shelter	owner	encourag	3	0.0946667	0.0633333	0.809333	0.190667	0.366667	4-6years
Iri	f	Husky mix	6	shelter	stranger	encourag	4	0.00266667	0.892	0.078	0.175333	0.126	4-6years
Katica	f	Greyhound	5	shelter	stranger	silent	1	0.0966667	0.00666667	0.0113333	0	0.022	3-6months
Katica	f	Greyhound	5	shelter	owner	encourag	2	0.188667	1e-31	0.440667	0	0.0593333	3-6months
Katica	f	Greyhound	5	shelter	owner	silent	3	0.308667	0.624667	0	0	0.046	3-6months
Katica	f	Greyhound	5	shelter	stranger	encourag	4	0.0833333	1e-24	0.258	0	0.116667	3-6months
Lara	f	Labrador mix	4	shelter	owner	encourag	1	0.274	0.012	0.208	0	0.256	1-2years
Lara	f	Labrador mix	4	shelter	stranger	silent	2	0.25	0.636	0.176	0.375333	0.056	1-2years
Lara	f	Labrador mix	4	shelter	owner	silent	3	0.207333	0.00933333	0.749333	0	0.0253333	1-2years
Lara	f	Labrador mix	4	shelter	stranger	encourag	4	0.230667	0.669333	0.168	0.308	0.086	1-2years
Lenny	m	Austrian Pinscher	1	family	stranger	encourag	1	0.668	0.00533333	0.072	0.016	0.266	0-3months
Lenny	m	Austrian Pinscher	1	family	owner	encourag	2	0.592	0.0346667	0.0173333	0.006	0.237333	0-3months
Lenny	m	Austrian Pinscher	1	family	owner	silent	3	0.924667	0.004	0.002	0	0.0366667	0-3months
Lenny	m	Austrian Pinscher	1	family	stranger	silent	4	0.580667	0.0593333	0.399333	0.0213333	0.258	0-3months
Levee	f	Labrador	5	family	owner	silent	1	0.961333	0.00666667	0	0	0.036	0-3months
Levee	f	Labrador	5	family	stranger	silent	2	0.958	0.182	0.207333	0	0.0153333	0-3months
Levee	f	Labrador	5	family	owner	encourag	3	0.951333	0.224	0.307333	0	0.0206667	0-3months
Levee	f	Labrador	5	family	stranger	encourag	4	0.0246667	0.119333	0.548667	0.228	0.431333	0-3months
Lilou	f	Labrador mix	3	family	owner	encourag	1	0.437333	0.08	0.294	0.0806667	0.418	0-3months
Lilou	f	Labrador mix	3	family	stranger	silent	2	0.765333	0.00666667	0.056	0.05	0.196667	0-3months
Lilou	f	Labrador mix	3	family	owner	silent	3	0.995333	0.128667	0	0	0.00466667	0-3months
Lilou	f	Labrador mix	3	family	stranger	encourag	4	0.621333	0.14	0.711333	0.018	0.204	0-3months
Livvi	f	Mongrel	1	shelter	stranger	silent	1	0.026	0.615333	0.228667	0.231333	0.288	3-6months
Livvi	f	Mongrel	1	shelter	owner	encourag	2	0.656	0.03	0.425333	0.000666667	0.236667	3-6months
Livvi	f	Mongrel	1	shelter	stranger	encourag	3	0.521333	0.179333	0.0946667	0.0626667	0.228	3-6months
Livvi	f	Mongrel	1	shelter	owner	silent	4	0.898	0.118	0.360667	0	0.1	3-6months
Loui	m	German Shepherd mix	1	family	owner	silent	1	0.974667	0.012	0.018	0	0.00266667	0-3months
Loui	m	German Shepherd mix	1	family	owner	encourag	2	0.778	0.156667	0.264667	0.0446667	0.13	0-3months
Loui	m	German Shepherd mix	1	family	stranger	silent	3	0.616	0.048	0.135333	0.066	0.194	0-3months
Loui	m	German Shepherd mix	1	family	stranger	encourag	4	0.159333	0.698	0.121333	0.148	0.328667	0-3months
Maja	f	Labrador	7	family	owner	silent	1	0.098	0.276667	0.231333	0	0.0433333	0-3months
Maja	f	Labrador	7	family	stranger	silent	2	0.084	0.652	0.170667	0.008	0.256667	0-3months
Maja	f	Labrador	7	family	stranger	encourag	3	0.854	0.204667	0.404	0	0.08	0-3months
Maja	f	Labrador	7	family	owner	encourag	4	0.526	1e-31	0.764	0	0.436	0-3months
Majomka	f	Shi-Tzu mix	6	shelter	stranger	silent	1	0.048	0.0413333	0.441333	0.354	0.359333	4-6years
Majomka	f	Shi-Tzu mix	6	shelter	owner	silent	2	0.00466667	0.813333	0.088	0.0146667	0.0753333	4-6years
Majomka	f	Shi-Tzu mix	6	shelter	stranger	encourag	3	0.0366667	1e-30	0.871333	0.0473333	0.329333	4-6years
Majomka	f	Shi-Tzu mix	6	shelter	owner	encourag	4	0.0206667	1e-26	0.83	0.008	0.152	4-6years
Mara	f	Pointer mix	8	shelter	stranger	encourag	1	0.123333	1e-34	0.04	0.420667	0.0573333	4-6years
Mara	f	Pointer mix	8	shelter	stranger	silent	2	0.993333	1e-30	0	0	0.00266667	4-6years
Mara	f	Pointer mix	8	shelter	owner	encourag	3	0.604667	0.189333	0.286	0.08	0.0146667	4-6years
Mara	f	Pointer mix	8	shelter	owner	silent	4	0.992	0.0933333	0.0666667	0	0.000666667	4-6years
Milo	m	Terrier mix	3	shelter	owner	encourag	1	0.703333	1e-30	0.126667	0	0.230667	1-2years
Milo	m	Terrier mix	3	shelter	stranger	encourag	2	0.417333	1e-29	0.427333	0.00266667	0.284	1-2years
Milo	m	Terrier mix	3	shelter	stranger	silent	3	0.0346667	1e-30	0.902	0.0186667	0.266667	1-2years
Milo	m	Terrier mix	3	shelter	owner	silent	4	0.318667	1e-31	0.658667	0	0.048	1-2years
Muffin	m	Boxer	5	shelter	owner	encourag	1	0.0926667	0.068	0.546	0.044	0.47	4-6years
Muffin	m	Boxer	5	shelter	stranger	encourag	2	0.004	0.254	0.686667	0.729333	0.192667	4-6years
Muffin	m	Boxer	5	shelter	owner	silent	3	0.168	0.068	0.662	0.0473333	0.0606667	4-6years
Muffin	m	Boxer	5	shelter	stranger	silent	4	0.00533333	0.366	0.578	0.872667	0.127333	4-6years
Naomi	f	Mudi mix	7	shelter	owner	silent	1	0.0513333	0.006	0.832	0	0.253333	6months-1year
Naomi	f	Mudi mix	7	shelter	stranger	silent	2	0.00733333	0.576667	0.226667	0.184667	0.303333	6months-1year
Naomi	f	Mudi mix	7	shelter	stranger	encourag	3	0.108	0.494	0.301333	0.244667	0.411333	6months-1year
Naomi	f	Mudi mix	7	shelter	owner	encourag	4	0.698	0.0986667	0.404	0.0426667	0.240667	6months-1year
Nelly	f	Swiss mountain dog mix	1	shelter	stranger	encourag	1	0.966	0.0306667	0.175333	0	0.028	3-6months
Nelly	f	Swiss mountain dog mix	1	shelter	owner	encourag	2	0.248667	0.0666667	0.165333	0.022	0.496667	3-6months
Nelly	f	Swiss mountain dog mix	1	shelter	stranger	silent	3	0.966	1e-31	0.0726667	0	0.006	3-6months
Nelly	f	Swiss mountain dog mix	1	shelter	owner	silent	4	0.484	0.153333	0.180667	0.0493333	0.22	3-6months
Nico	m	Terrier mix	6	family	owner	encourag	1	0.453333	0.205333	0.257333	0.00733333	0.271333	0-3months
Nico	m	Terrier mix	6	family	owner	silent	2	0.239333	0.322	0.123333	0.140667	0.130667	0-3months
Nico	m	Terrier mix	6	family	stranger	silent	3	0.438667	0.0713333	0.255333	0.102667	0.123333	0-3months
Nico	m	Terrier mix	6	family	stranger	encourag	4	0.05	0.0353333	0.0906667	0.194667	0.180667	0-3months
Nils	m	Husky mix	3	shelter	stranger	encourag	1	0.0873333	0.0146667	0.86	0	0.0486667	3-4years
Nils	m	Husky mix	3	shelter	stranger	silent	2	0.012	0.118667	0.0333333	0.0933333	0.002	3-4years
Nils	m	Husky mix	3	shelter	owner	silent	3	1e-34	1e-31	0.975333	0.00533333	0	3-4years
Nils	m	Husky mix	3	shelter	owner	encourag	4	1e-32	1e-27	1	0	0.016	3-4years
Pepe	f	Pointer mix	3	family	stranger	silent	1	0.164	0.522	0.127333	0.210667	0.238	0-3months
Pepe	f	Pointer mix	3	family	owner	encourag	2	0.902667	0.189333	0.118	0	0.024	0-3months
Pepe	f	Pointer mix	3	family	owner	silent	3	0.859333	0.006	0.353333	0	0.124	0-3months
Pepe	f	Pointer mix	3	family	stranger	encourag	4	0.224	0.0573333	0.108667	0.096	0.343333	0-3months
Rasputin	m	Terrier mix	10	shelter	stranger	silent	1	0.438667	0.0406667	0.188667	0.098	0.0653333	2-3years
Rasputin	m	Terrier mix	10	shelter	stranger	encourag	2	0.152	0.00466667	0.418667	0.018	0.07	2-3years
Rasputin	m	Terrier mix	10	shelter	owner	encourag	3	0.876667	0.163333	0.458667	0	0.014	2-3years
Rasputin	m	Terrier mix	10	shelter	owner	silent	4	0.987333	0.0873333	0.522667	0	0.002	2-3years
Rhea	f	Mongrel	2	shelter	owner	encourag	1	0.718667	0.042	0.0326667	0.0233333	0.278	6months-1year
Rhea	f	Mongrel	2	shelter	stranger	silent	2	0.052	0.207333	0.321333	0.256	0.249333	6months-1year
Rhea	f	Mongrel	2	shelter	stranger	encourag	3	0.082	0.402667	0.275333	0.189333	0.445333	6months-1year
Rhea	f	Mongrel	2	shelter	owner	silent	4	0.0886667	0.443333	0.184667	0.01	0.535333	6months-1year
Salsa	f	Jack Russell terrier mix	9	family	stranger	encourag	1	0.078	0.0313333	0.272667	0.0246667	0.218	0-3months
Salsa	f	Jack Russell terrier mix	9	family	stranger	silent	2	0.747333	0.0733333	0.074	0.0593333	0.132	0-3months
Salsa	f	Jack Russell terrier mix	9	family	owner	encourag	3	0.213333	0.064	0.228	0	0.266	0-3months
Salsa	f	Jack Russell terrier mix	9	family	owner	silent	4	0.784667	0.102	0.074	0.002	0.160667	0-3months
Skadi	f	Vizsla	1	family	stranger	silent	1	0.074	0.0113333	0.464667	0.373333	0.614	0-3months
Skadi	f	Vizsla	1	family	owner	encourag	2	0.95	0.076	0.416	0	0.0466667	0-3months
Skadi	f	Vizsla	1	family	stranger	encourag	3	0.25	0.0626667	0.790667	0.0313333	0.463333	0-3months
Skadi	f	Vizsla	1	family	owner	silent	4	0.834	0.0826667	0.579333	0	0.144	0-3months
Stella	f	Austrian Pinscher mix	1	family	owner	encourag	1	0.758667	0.168667	0.167333	0	0.217333	0-3months
Stella	f	Austrian Pinscher mix	1	family	stranger	silent	2	0.308667	0.0586667	0.132	0.118	0.628	0-3months
Stella	f	Austrian Pinscher mix	1	family	stranger	encourag	3	0.726667	0.184	0.160667	0.0313333	0.212	0-3months
Stella	f	Austrian Pinscher mix	1	family	owner	silent	4	0.0393333	0.0586667	0.132	0.596	0.358	0-3months
Tinka	f	Collie mix	2	shelter	owner	silent	1	0.389333	0.281333	0.124	0.289333	0.114	6months-1year
Tinka	f	Collie mix	2	shelter	owner	encourag	2	0.0433333	0.0126667	0.767333	0.229333	0.147333	6months-1year
Tinka	f	Collie mix	2	shelter	stranger	silent	3	0.633333	0.0873333	0.297333	0.0213333	0.224	6months-1year
Tinka	f	Collie mix	2	shelter	stranger	encourag	4	0.052	0.0486667	0.657333	0.282	0.445333	6months-1year
Twix	m	Labrador mix	2	shelter	stranger	encourag	1	0.04	0.06	0.622667	0.115333	0.068	3-4years
Twix	m	Labrador mix	2	shelter	owner	silent	2	0.0273333	0.0206667	0.827333	0	0.1	3-4years
Twix	m	Labrador mix	2	shelter	stranger	silent	3	1e-31	0.0233333	0.398	0.0473333	0.0293333	3-4years
Twix	m	Labrador mix	2	shelter	owner	encourag	4	0.476667	0.0313333	0.786	0	0.138	3-4years
Ufo	f	Bull Terrier	1	family	stranger	encourag	1	0.0906667	0.404	0.232667	0.129333	0.537333	NA
Ufo	f	Bull Terrier	1	family	owner	silent	2	0.470667	0.105333	0.128	0.0506667	0.346667	NA
Ufo	f	Bull Terrier	1	family	owner	encourag	3	0.377333	0.111333	0.544	0.0666667	0.588	NA
Ufo	f	Bull Terrier	1	family	stranger	silent	4	0.217333	0.514667	0.194	0.312667	0.254	NA
Wasabi	f	Miniature Pinscher	3	shelter	owner	silent	1	0.0726667	0.132	0.157333	0.008	0.287333	1-2years
Wasabi	f	Miniature Pinscher	3	shelter	stranger	encourag	2	0.0973333	0.048	0.15	0.0133333	0.162667	1-2years
Wasabi	f	Miniature Pinscher	3	shelter	stranger	silent	3	0.074	0.0333333	0.219333	0.23	0.161333	1-2years
Wasabi	f	Miniature Pinscher	3	shelter	owner	encourag	4	0.254	0.23	0.374667	0.0133333	0.268667	1-2years
Ylvi	f	Bull Terrier mix	5	shelter	stranger	encourag	1	0.068	0.330667	0.404667	0.58	0.377333	4-6years
Ylvi	f	Bull Terrier mix	5	shelter	owner	silent	2	0.256	1e-33	0.708667	0.612	0.376667	4-6years
Ylvi	f	Bull Terrier mix	5	shelter	owner	encourag	3	0.313333	0.128	0.718	0.172	0.264667	4-6years
Ylvi	f	Bull Terrier mix	5	shelter	stranger	silent	4	0.321333	0.61	0.0446667	0.478	0.0353333	4-6years

## Sheet: experiment2
id	sex	breed	age	group	partner	order_condition	prop_manipulation	prop_close_partner	prop_close_door	prop_exploration	age_adoption
Balu	m	Staffordshire Bullterrier	4	family	stranger	1	0.0873333	0.05133	0.0126667	0.062667	0-3months
Balu	m	Staffordshire Bullterrier	4	family	alone	2	0.292667	0.30533	0.310667	0.34667	0-3months
Balu	m	Staffordshire Bullterrier	4	family	owner	3	0.0773333	0.110667	0.637333	0.08933	0-3months
Bonita	f	American Staffordshire	15	shelter	stranger	1	0.022	0.156	0.215333	0.21933	4-6years
Bonita	f	American Staffordshire	15	shelter	owner	2	0.00866667	0.394	0.271333	0.434	4-6years
Bonita	f	American Staffordshire	15	shelter	alone	3	0	0.79733	0.716667	0.14133	4-6years
Candy	f	Labrador	3	family	owner	1	0.724667	0.49933	0.028	0.262667	0-3months
Candy	f	Labrador	3	family	alone	2	0.682667	0.66733	0.23	0.288	0-3months
Candy	f	Labrador	3	family	stranger	3	0.419333	0.818	0.338	0.558	0-3months
Chaos	m	American Staffordshire	8	shelter	stranger	1	0.0666667	0.667	0.194	0.133	6-10years
Chaos	m	American Staffordshire	8	shelter	alone	2	0.0266667	0.85733	0.194667	0.06733	6-10years
Chaos	m	American Staffordshire	8	shelter	owner	3	0.364	0.722	0	0.118	6-10years
Chianti	f	Jack Russell Terrier	6	family	alone	1	0.228	0.074	0.034	0.22667	0-3months
Chianti	f	Jack Russell Terrier	6	family	stranger	2	0.886	0.454667	0	0.11	0-3months
Chianti	f	Jack Russell Terrier	6	family	owner	3	0.886667	0.532	0.022	0.09733	0-3months
Cookie	f	Labrador mix	8	family	owner	1	0.627333	0.54733	0.0113333	0.346	0-3months
Cookie	f	Labrador mix	8	family	stranger	2	0.184	0.72733	0.0146667	0.084	0-3months
Cookie	f	Labrador mix	8	family	alone	3	0.417333	0.114	0.151333	0.122	0-3months
Fini	f	Rottweiler	1	family	owner	1	0.908667	0.158	0	0.001	0-3months
Fini	f	Rottweiler	1	family	alone	2	0.301333	0.32933	0.108667	0.164667	0-3months
Fini	f	Rottweiler	1	family	stranger	3	0.149333	0.53933	0.0173333	0.072	0-3months
Inci	f	Kangal	2	shelter	stranger	1	0.3	0.16533	0.565333	0.57133	2-3years
Inci	f	Kangal	2	shelter	alone	2	0.128667	0.058667	0.452	0.290667	2-3years
Inci	f	Kangal	2	shelter	owner	3	0.0306667	0.916	0.685333	0.434	2-3years
Jana	f	American Staffordshire	2	family	stranger	1	0.0693333	0.274667	0.094	0.138667	0-3months
Jana	f	American Staffordshire	2	family	owner	2	0.0353333	0.77667	0.16	0.094667	0-3months
Jana	f	American Staffordshire	2	family	alone	3	0.206667	0.45933	0.267333	0.102667	0-3months
Jana1	f	Shepherd mix	7	shelter	alone	1	0.086	0.506	0.062	0.180667	2-3years
Jana1	f	Shepherd mix	7	shelter	owner	2	0.527333	0.622	0.116	0.104667	2-3years
Jana1	f	Shepherd mix	7	shelter	stranger	3	0.383333	0.648667	0.0826667	0.252667	2-3years
Joker	m	Terrier mix	2	shelter	alone	1	0.02	0.020667	0.803333	0.304	1-2years
Joker	m	Terrier mix	2	shelter	stranger	2	0.00933333	0.906	0.354	0.066	1-2years
Joker	m	Terrier mix	2	shelter	owner	3	0.863333	0.47933	0.002	0.062667	1-2years
Joschi	m	Airedale mix	3	shelter	owner	1	0.981333	0.902	0	0.0133	1-2years
Joschi	m	Airedale mix	3	shelter	stranger	2	0.0286667	0.46733	0.43	0.4	1-2years
Joschi	m	Airedale mix	3	shelter	alone	3	0.0326667	0.52733	0.448	0.510667	1-2years
Julius	m	Rottweiler	11	shelter	owner	1	0.264	0.63	0.00333333	0.122667	6-10years
Julius	m	Rottweiler	11	shelter	stranger	2	0.25	0.033	0.717333	0.001	6-10years
Julius	m	Rottweiler	11	shelter	alone	3	0.0426667	0.001	0.0913333	0.000667	6-10years
Kysha	f	Dutch Shepherd	8	family	alone	1	0.144667	0.74067	0.637333	0.262667	0-3months
Kysha	f	Dutch Shepherd	8	family	owner	2	0.587333	0.458	0.0266667	0.15933	0-3months
Kysha	f	Dutch Shepherd	8	family	stranger	3	0.227333	0.75133	0.529333	0.5533	0-3months
Lilly	f	French bulldog	3	shelter	alone	1	0.00333333	0.74733	0.706667	0.692667	NA
Lilly	f	French bulldog	3	shelter	stranger	2	0.00666667	0.85933	0	0.232	NA
Lilly	f	French bulldog	3	shelter	owner	3	0.03	0.88133	0	0.266	NA
Lola	f	Newfoundland dog	5	family	stranger	1	0.166667	0.974667	0.465333	0.0133	0-3months
Lola	f	Newfoundland dog	5	family	alone	2	0.0606667	0.662667	0.672667	0.37533	0-3months
Lola	f	Newfoundland dog	5	family	owner	3	0.0573333	0.91	0.0273333	0.190667	0-3months
Mia	f	Border collie mix	2	shelter	stranger	1	0.127333	0.784	0.316	0.29	1-2years
Mia	f	Border collie mix	2	shelter	owner	2	0.02	0.89	0.104667	0.028	1-2years
Mia	f	Border collie mix	2	shelter	alone	3	0.0133333	0.904	0.778	0.05933	1-2years
Naina	f	Airedale Terrier	8	family	owner	1	0.738	0.244	0.00466667	0.122	0-3months
Naina	f	Airedale Terrier	8	family	stranger	2	0.268	0.170667	0.048	0.290667	0-3months
Naina	f	Airedale Terrier	8	family	alone	3	0.668667	0.076	0.0166667	0.1233	0-3months
Nelson	m	Labrador	1	family	alone	1	0.143333	0.19533	0.373333	0.21733	0-3months
Nelson	m	Labrador	1	family	owner	2	0.995333	0.346	0	0.001	0-3months
Nelson	m	Labrador	1	family	stranger	3	0.843333	0.398667	0.0793333	0.04533	0-3months
Siggi	m	Border Collie	3	shelter	alone	1	0.311333	0.12133	0.502667	0.640667	6months-1year
Siggi	m	Border Collie	3	shelter	owner	2	0.990667	0.058	0	0.00133	6months-1year
Siggi	m	Border Collie	3	shelter	stranger	3	0.531333	0.40933	0.339333	0.420667	6months-1year
Sunny	f	Labrador mix	5	shelter	owner	1	0.170667	0.67533	0.0693333	0.120667	2-3years
Sunny	f	Labrador mix	5	shelter	alone	2	0.024	0.001	0.00733333	0.036	2-3years
Sunny	f	Labrador mix	5	shelter	stranger	3	0.016	0.844667	0.100667	0.1933	2-3years
Tara	f	Australian shepherd	2	family	stranger	1	0.702667	0.092	0.142667	0.23667	0-3months
Tara	f	Australian shepherd	2	family	owner	2	0.292667	0.28067	0.510667	0.392667	0-3months
Tara	f	Australian shepherd	2	family	alone	3	0.626	0.3453	0.209333	0.31133	0-3months
Timmy	m	Labrador mix	2	shelter	owner	1	0.172667	0.690667	0.31	0.378667	3-4years
Timmy	m	Labrador mix	2	shelter	stranger	2	0.0306667	0.064667	0.654	0.500667	3-4years
Timmy	m	Labrador mix	2	shelter	alone	3	0.344667	0.001	0.523333	0.518	3-4years
Tinto	m	French bulldog	4	family	alone	1	0.241333	0.382667	0.235333	0.3	0-3months
Tinto	m	French bulldog	4	family	stranger	2	0.762667	0.15133	0.01	0.16733	0-3months
Tinto	m	French bulldog	4	family	owner	3	0.962	0.214	0	0.032667	0-3months
